# Supplementary material for: Plasma Exosomal MiRNAs Expression Profile in Mesial Temporal Lobe Epilepsy With Hippocampal Sclerosis: Case-Control Study and Analysis of Potential Functions
Source: Front Mol Neurosci. 2020 Nov 9;13:584828. doi: 10.3389/fnmol.2020.584828 (PMC7680973; doi:10.3389/fnmol.2020.584828)
Supplement: Supplementary file 1 [file Data_Sheet_1.ZIP]

Archive with 1 entries (1 files):
- 0718Supplementary Material.doc
